# Supplementary material for: The RabGAP Gene Family in Tomato (Solanum lycopersicum) and Wild Relatives: Identification, Interaction Networks, and Transcriptional Analysis during Plant Development and in Response to Salt Stress
Source: Genes (Basel). 2019 Aug 23;10(9):638. doi: 10.3390/genes10090638 (PMC6770026; doi:10.3390/genes10090638)
Supplement: Supplementary file 1 [file genes-10-00638-s001.zip]

Archive with 21 entries (18 files):
- Supplementary File/
- Supplementary File/Figure S1.tiff
- __MACOSX/
- __MACOSX/Supplementary File/
- __MACOSX/Supplementary File/._Figure S1.tiff
- Supplementary File/File S1.docx
- __MACOSX/Supplementary File/._File S1.docx
- Supplementary File/Table S1.xlsx
- __MACOSX/Supplementary File/._Table S1.xlsx
- Supplementary File/Table S2.xlsx
- __MACOSX/Supplementary File/._Table S2.xlsx
- Supplementary File/Table S3.xlsx
- __MACOSX/Supplementary File/._Table S3.xlsx
- Supplementary File/Table S4.xlsx
- __MACOSX/Supplementary File/._Table S4.xlsx
- Supplementary File/Table S5.xlsx
- __MACOSX/Supplementary File/._Table S5.xlsx
- Supplementary File/Table S6.xlsx
- __MACOSX/Supplementary File/._Table S6.xlsx
- Supplementary File/Table S7.xlsx
- __MACOSX/Supplementary File/._Table S7.xlsx
