# Supplementary material for: The RabGAP Gene Family in Tomato (Solanum lycopersicum) and Wild Relatives: Identification, Interaction Networks, and Transcriptional Analysis during Plant Development and in Response to Salt Stress
Source: Genes (Basel). 2019 Aug 23;10(9):638. doi: 10.3390/genes10090638 (PMC6770026; doi:10.3390/genes10090638)
Supplement: Supplementary file 1 [file genes-10-00638-s001.zip › Supplementary File/Table S1.xlsx]

## Sheet: Sheet1
	Table S1: Primers used in this study.
	Primer name		Sequence 5' -> 3'
	UBI3	Fw	GAAGAAGAAGACCTACACCAAGCC
		Rv	CACTCCTTACGAAGCCTCTGAAC
	AREB1	Fw	CAGGTTTAATGGCTGGTAGTATCCC
		Rv	CCATGGACCAGTTTGTGTCCGTCTTAAGC
	RabGAP1a	Fw	CCTCTTCCACTACTCTCCGATT
		Rv	GTGACGGCGAACGAGAAG
	RabGAP1b	Fw	CAAATATCAGTCACCTCCTCTACG
		Rv	GACGAGACATTTACATCACAACAC
	RabGAP2a	Fw	GAACATCCAGGTGATTGAAT
		Rv	AGACTTAACGAACTCTACGA
	RabGAP2b	Fw	GGTCAAAGTCAAGGAACAG
		Rv	TTACATCTCGGATAAGAGGTT
	RabGAP3	Fw	TTGGATATAGCAGGTGTTCT
		Rv	CCGTTGTTGTCTAAGTTCAT
	RabGAP4	Fw	TTGAGAGCAGCAATGGTATGG
		Rv	CGTCCCTTTAATAACCCTTGAACA
	RabGAP7	Fw	ATTCGGGTCAAGAGGTGTGTA
		Rv	TCCGCACTCCAACGCTAA
	RabGAP9a	Fw	CCAGAGATCAAGACGGTTA
		Rv	GCTACAATTACTAGGTTTCCTC
	RabGAP9b	Fw	CAGAGACTAAGGCGGTTA
		Rv	GGGTTGTGATGTCCTATAAG
	RabGAP10	Fw	ACTCTAATCTTCTCCATCTGAC
		Rv	TGTTTACTAGCCAACCTTCT
	RabGAP14	Fw	GATATTGCTTGGACACGACACTA
		Rv	TCACGGTCTATCTGCTCTGAA
	RabGAP15	Fw	GCAGCCAACACTAATAGG
		Rv	CGTCTTAGCACATCATAACA
	RabGAP16	Fw	AAGCATTAGATGAGGCATTG
		Rv	CACTAAGCAACTCCAACTATG
	RabGAP18	Fw	CGGAAATCTTGTGGCAGTAGT
		Rv	CTATCAACTCGCATGGGAACA
	RabGAP20	Fw	CACTCTCCATGACAAGATATAG
		Rv	AACTTACCGACTCACTGAT
	RabGAP21a	Fw	CAGTTGACGATGCTTCAATGTATT
		Rv	GCCGCGAATTCACTAGTGATTATGGTGAT
	RabGAP21b	Fw	GGAACTCCACCTTCATTACCAT
		Rv	AAGAATATCACACTGATTGCCAAG
	RabGAP22	Fw	CAGTCAGTGTAGAAGTAGATG
		Rv	GGAGGCAACAATGAATAGAA
	RabGAP23a	Fw	AATCTGATCTGGGTTCTTGA
		Rv	GTCCCTCCACATTCTTGA
	RabGAP23b	Fw	GGGTGCTGGGTTGAGATTG
		Rv	CTGATAGAATGAATCCGCTGGAG
