# Supplementary material for: The RabGAP Gene Family in Tomato (Solanum lycopersicum) and Wild Relatives: Identification, Interaction Networks, and Transcriptional Analysis during Plant Development and in Response to Salt Stress
Source: Genes (Basel). 2019 Aug 23;10(9):638. doi: 10.3390/genes10090638 (PMC6770026; doi:10.3390/genes10090638)
Supplement: Supplementary file 1 [file genes-10-00638-s001.zip › Supplementary File/Table S2.xlsx]

## Sheet: Sheet1
	Table S2: Regular expression profile of the conserved motifs defined by MEME of SlRabGAP
	No.	E-value	Width	Sites	Consensous sequence	Inter ProScan
	1	6.8e-094	50	10	FLVAAVLKRKRKKIIKEAKGLDDVVKILNEISGHLDAKKALDEAMKLHKK	-
	2	2.8e-093	21	18	QIDKDVPRTDPSLVFYEQDEN	-
	3	1.5e-085	50	5	KSTFEEREQLRQQRRVQYAVLKEECQKMFPVIGSGKFITAPVITEDGDPI	-
	4	4.4e-258	29	21	LRDILLAYAWYDPDIGYCQGMSDLLSPLL	Rab-GAP TBC
	5	1.7e-201	29	20	YFFAFRWLLVLFRREFSFEDTLRLWEVLW	Rab-GAP TBC
	6	2.3e-120	21	20	RGGIPPSLRGEVWEFLLGYYD	Rab-GAP TBC
	7	2.0e-110	22	19	LLMDEADAFWCFVRLMRRLRDN	Rab-GAP TBC
	8	2.9e-098	28	20	DSVGVQSQLSALSKLVKEKDPKLHRHLE	Rab-GAP TBC
	9	2.8e-075	41	9	QADVPKPRFRIKRGKTLSERRWRAAFTPEGYLDIGGVLNRI	-
	10	4.3e-29	50	4	MLFHVALAIFELNGPALLTTKDVGDVITIIQRLTGSLFDPDZLLLVAFDG	-
