# Supplementary material for: The RabGAP Gene Family in Tomato (Solanum lycopersicum) and Wild Relatives: Identification, Interaction Networks, and Transcriptional Analysis during Plant Development and in Response to Salt Stress
Source: Genes (Basel). 2019 Aug 23;10(9):638. doi: 10.3390/genes10090638 (PMC6770026; doi:10.3390/genes10090638)
Supplement: Supplementary file 1 [file genes-10-00638-s001.zip › Supplementary File/Table S3.xlsx]

## Sheet: Sheet1
	Table S3: ID of RabGAP genes in A. thaliana used in phylogenetic analysis
	Gene name	Gene ID
	AtRabGAP1	At1g04830
	AtRabGAP2	At2g19240
	AtRabGAP3	At2g20440
	AtRabGAP4	At2g30710
	AtRabGAP5	At2g37290
	AtRabGAP6	At2g39280
	AtRabGAP7	At2g43490
	AtRabGAP8	At3g02460
	AtRabGAP9	At3g07890
	AtRabGAP10	At3g14910
	AtRabGAP11	At3g49350
	AtRabGAP12	At3g55020
	AtRabGAP13	At3g59570
	AtRabGAP14	At4g13730
	AtRabGAP15	At4g27100
	AtRabGAP16	At4g28550
	AtRabGAP17	At4g29950
	AtRabGAP18	At5g15930
	AtRabGAP19	At5g24390
	AtRabGAP20	At5g41940
	AtRabGAP21	At5g52580
	AtRabGAP22	At5g53570
	AtRabGAP23	At5g54780
	AtRabGAP24	At5g57210
	AtRab3GAP1	At5g55060
	AtRab3GAP2	At5g58510
