# Supplementary material for: The RabGAP Gene Family in Tomato (Solanum lycopersicum) and Wild Relatives: Identification, Interaction Networks, and Transcriptional Analysis during Plant Development and in Response to Salt Stress
Source: Genes (Basel). 2019 Aug 23;10(9):638. doi: 10.3390/genes10090638 (PMC6770026; doi:10.3390/genes10090638)
Supplement: Supplementary file 1 [file genes-10-00638-s001.zip › Supplementary File/Table S4.xlsx]

## Sheet: Sheet1
	Table S4: Protein-Protein interaction networks predicted with STRING database
	RabGAP	Name	Annotation	Gene accession
	SlRab3GAP1	Solyc01g005430.2.1	UBX domain-containing protein 6-like	Solyc01g005430.2
		Solyc01g096110.2.1	uncharacterized LOC101249217	Solyc01g096110.2
		Solyc02g093820.2.1	tether containing UBX domain for GLUT4-like	Solyc02g093820.2
		Solyc07g062450.2.1	rab3 GTPase-activating protein non-catalytic subunit-like	Solyc07g062450.2
		Solyc07g064740.2.1	rab3 GTPase-activating protein catalytic subunit-like	Solyc07g064740.2
		Solyc09g092040.2.1	uncharacterized LOC101267062	Solyc09g092040.2
		Solyc12g098420.1.1	uncharacterized LOC101261210	Solyc12g098420.1
	SlRab3GAP2	Solyc01g005430.2.1	UBX domain-containing protein 6-like	Solyc01g005430.2
		Solyc01g096110.2.1	uncharacterized LOC101249217	Solyc01g096110.2
		Solyc02g093820.2.1	tether containing UBX domain for GLUT4-like	Solyc02g093820.2
		Solyc06g082200.2.1	rab3 GTPase-activating protein catalytic subunit-like	Solyc06g082200.2
		Solyc07g062450.2.1	rab3 GTPase-activating protein non-catalytic subunit-like	Solyc07g062450.2
		Solyc09g092040.2.1	uncharacterized LOC101267062	Solyc09g092040.2
		Solyc12g098420.1.1	uncharacterized LOC101261210	Solyc12g098420.1
	SlRabGAP1a	Solyc01g079710.2.1	uncharacterized LOC101249013	Solyc01g079710.2
		Solyc03g120450.2.1	aspartate aminotransferase-like	Solyc03g120450.2
		Solyc04g050480.2.1	exosome complex component CSL4-like	Solyc04g050480.2
		PAT	Prephenate aminotransferase	Solyc04g054710.2
		Solyc05g053710.2.1	TBC1 domain family member 13-like	Solyc05g053710.2
		Solyc06g073280.2.1	probable LL-diaminopimelate aminotransferase, chloroplastic-like	Solyc06g073280.2
		Solyc11g013170.1.1	probable N-succinyldiaminopimelate aminotransferase DapC-like	Solyc11g013170.1
		Solyc11g044840.1.1	aminotransferase ALD1-like	Solyc11g044840.1
	SlRabGAP1b	Solyc01g079710.2.1	uncharacterized LOC101249013	Solyc01g079710.2
		Solyc03g120450.2.1	aspartate aminotransferase-like	Solyc03g120450.2
		Solyc04g050480.2.1	exosome complex component CSL4-like	Solyc04g050480.2
		PAT	Prephenate aminotransferase	Solyc04g054710.2
		Solyc06g073280.2.1	probable LL-diaminopimelate aminotransferase, chloroplastic-like	Solyc06g073280.2
		Solyc09g092070.2.1	TBC1 domain family member 13-like	Solyc09g092070.2
		Solyc11g013170.1.1	probable N-succinyldiaminopimelate aminotransferase DapC-like	Solyc11g013170.1
		Solyc11g044840.1.1	aminotransferase ALD1-like	Solyc11g044840.1
	SlRabGAP2a	Solyc01g088560.2.1	ras-related protein RABH1b-like	Solyc01g088560.2
		Solyc03g033980.2.1	tubby-like F-box protein 5-like	Solyc03g033980.2
		Solyc03g078570.2.1	ras-related protein RABH1e-like	Solyc03g078570.2
		Solyc03g117730.2.1	tubby-like protein 8-like	Solyc03g117730.2
		Solyc04g071440.2.1	tubby-like F-box protein 8-like	Solyc04g071440.2
		Solyc04g071750.2.1	tubby-like F-box protein 5-like	Solyc04g071750.2
		Solyc05g051570.2.1	ras-related protein RABH1e-like	Solyc05g051570.2
		Solyc07g008840.2.1	uncharacterized LOC101260951	Solyc07g008840.2
		Solyc07g062390.2.1	tubby-like F-box protein 7-like	Solyc07g062390.2
		Solyc09g074510.2.1	tubby-like F-box protein 3-like	Solyc09g074510.2
		Solyc10g046970.1.1	tubby-like F-box protein 14-like	Solyc10g046970.1
	SlRabGAP2b	Solyc01g088560.2.1	ras-related protein RABH1b-like	Solyc01g088560.2
		Solyc02g014450.1.1	Uncharacterized protein	Solyc02g014450.1
		Solyc03g033980.2.1	tubby-like F-box protein 5-like	Solyc03g033980.2
		Solyc03g078570.2.1	ras-related protein RABH1e-like	Solyc03g078570.2
		Solyc03g117730.2.1	tubby-like protein 8-like	Solyc03g117730.2
		Solyc04g071440.2.1	tubby-like F-box protein 8-like	Solyc04g071440.2
		Solyc04g071750.2.1	tubby-like F-box protein 5-like	Solyc04g071750.2
		Solyc05g051570.2.1	ras-related protein RABH1e-like	Solyc05g051570.2
		Solyc07g062390.2.1	tubby-like F-box protein 7-like	Solyc07g062390.2
		Solyc09g074510.2.1	tubby-like F-box protein 3-like	Solyc09g074510.2
		Solyc10g046970.1.1	tubby-like F-box protein 14-like	Solyc10g046970.1
	SlRabGAP3	Solyc01g088560.2.1	ras-related protein RABH1b-like	Solyc01g088560.2
		Solyc01g109520.2.1	ras-related protein RABG3f-like	Solyc01g109520.2
		Solyc02g014450.1.1	Uncharacterized protein	Solyc02g014450.1
		Solyc03g078570.2.1	ras-related protein RABH1e-like	Solyc03g078570.2
		Solyc03g120750.2.1	ras-related protein Rab7-like	Solyc03g120750.2
		Solyc04g051680.2.1	ras-related protein Rab7-like	Solyc04g051680.2
		Solyc04g072060.2.1	ras-related protein Rab7-like	Solyc04g072060.2
		Solyc05g051570.2.1	ras-related protein RABH1e-like	Solyc05g051570.2
		Solyc06g008250.2.1	TBC1 domain family member 15-like	Solyc06g008250.2
		Solyc06g065170.2.1	vacuolar protein sorting-associated protein 11 homolog	Solyc06g065170.2
		Solyc07g008840.2.1	uncharacterized LOC101260951	Solyc07g008840.2
	SlRabGAP4	Solyc01g090170.2.1	ras-related protein RABD2a-like	Solyc01g090170.2
		Rab1B	Small GTP-binding protein	Solyc01g103370.2
		Solyc01g109520.2.1	ras-related protein RABG3f-like	Solyc01g109520.2
		Solyc03g120750.2.1	ras-related protein Rab7-like	Solyc03g120750.2
		Solyc04g051680.2.1	ras-related protein Rab7-like	Solyc04g051680.2
		Solyc04g072060.2.1	ras-related protein Rab7-like	Solyc04g072060.2
		Solyc05g051570.2.1	ras-related protein RABH1e-like	Solyc05g051570.2
		Rab1C	Small GTP-binding protein	Solyc05g052070.2
		Solyc05g053940.2.1	ras-related protein RABD2a-like	Solyc05g053940.2
		Rab1A	Small GTP-binding protein	Solyc08g078070.2
		Solyc11g005010.1.1	TBC1 domain family member 22B-like	Solyc11g005010.1
	SlRabGAP5	Solyc05g014370.2.1	mitotic spindle checkpoint protein MAD2-like	Solyc05g014370.2
		Solyc05g045660.2.1	septum-promoting GTP-binding protein 1-like	Solyc05g045660.2
		Solyc06g051040.2.1	uncharacterized LOC101262524	Solyc06g051040.2
		Solyc07g052410.2.1	septum-promoting GTP-binding protein 1-like	Solyc07g052410.2
		Solyc07g053820.2.1	checkpoint serine/threonine-protein kinase BUB1-like	Solyc07g053820.2
		Solyc07g064290.2.1	septum-promoting GTP-binding protein 1-like	Solyc07g064290.2
		Solyc09g007160.2.1	uncharacterized LOC101262244	Solyc09g007160.2
		Solyc10g006380.1.1	Uncharacterized protein	Solyc10g006380.1
		Solyc10g086350.1.1	ras-related protein RABE1a-like	Solyc10g086350.1
		ER43	Ethylene-responsive small GTP-binding protein	Solyc11g073050.1
		Solyc12g005840.1.1	septum-promoting GTP-binding protein 1-like	Solyc12g005840.1
	SlRabGAP6	Solyc04g009560.2.1	uncharacterized LOC101256081	Solyc04g009560.2
		Solyc05g014370.2.1	mitotic spindle checkpoint protein MAD2-like	Solyc05g014370.2
		Solyc05g045660.2.1	septum-promoting GTP-binding protein 1-like	Solyc05g045660.2
		Solyc06g051040.2.1	uncharacterized LOC101262524	Solyc06g051040.2
		Solyc07g052410.2.1	septum-promoting GTP-binding protein 1-like	Solyc07g052410.2
		Solyc07g053820.2.1	checkpoint serine/threonine-protein kinase BUB1-like	Solyc07g053820.2
		Solyc07g064290.2.1	septum-promoting GTP-binding protein 1-like	Solyc07g064290.2
		Solyc10g006380.1.1	Uncharacterized protein	Solyc10g006380.1
		Solyc10g086350.1.1	ras-related protein RABE1a-like	Solyc10g086350.1
		ER43	Ethylene-responsive small GTP-binding protein	Solyc11g073050.1
		Solyc12g005840.1.1	septum-promoting GTP-binding protein 1-like	Solyc12g005840.1
	SlRabGAP7	Solyc01g088560.2.1	ras-related protein RABH1b-like	Solyc01g088560.2
		Solyc01g109520.2.1	ras-related protein RABG3f-like	Solyc01g109520.2
		Solyc03g058470.1.1	uncharacterized LOC101251361	Solyc03g058470.1
		Solyc03g078570.2.1	ras-related protein RABH1e-like	Solyc03g078570.2
		Solyc03g120750.2.1	ras-related protein Rab7-like	Solyc03g120750.2
		Solyc04g051680.2.1	ras-related protein Rab7-like	Solyc04g051680.2
		Solyc04g072060.2.1	ras-related protein Rab7-like	Solyc04g072060.2
		Solyc05g051570.2.1	ras-related protein RABH1e-like	Solyc05g051570.2
		Solyc06g065170.2.1	vacuolar protein sorting-associated protein 11 homolog	Solyc06g065170.2
		Solyc07g062450.2.1	rab3 GTPase-activating protein non-catalytic subunit-like	Solyc07g062450.2
		Solyc12g014320.1.1	anaphase-promoting complex subunit 6-like	Solyc12g014320.1
	SlRabGAP9a	Solyc05g014370.2.1	mitotic spindle checkpoint protein MAD2-like	Solyc05g014370.2
		Solyc05g045660.2.1	septum-promoting GTP-binding protein 1-like	Solyc05g045660.2
		Solyc06g051040.2.1	uncharacterized LOC101262524	Solyc06g051040.2
		Solyc07g049580.2.1	TBC1 domain family member 2A-like	Solyc07g049580.2
		Solyc07g052410.2.1	septum-promoting GTP-binding protein 1-like	Solyc07g052410.2
		Solyc07g053820.2.1	checkpoint serine/threonine-protein kinase BUB1-like	Solyc07g053820.2
		Solyc07g064290.2.1	septum-promoting GTP-binding protein 1-like	Solyc07g064290.2
		Solyc10g006380.1.1	Uncharacterized protein	Solyc10g006380.1
		Solyc10g086350.1.1	ras-related protein RABE1a-like	Solyc10g086350.1
		ER43	Ethylene-responsive small GTP-binding protein	Solyc11g073050.1
		Solyc12g005840.1.1	septum-promoting GTP-binding protein 1-like	Solyc12g005840.1
	SlRabGAP9b	Solyc05g014370.2.1	mitotic spindle checkpoint protein MAD2-like	Solyc05g014370.2
		Solyc05g045660.2.1	septum-promoting GTP-binding protein 1-like	Solyc05g045660.2
		Solyc06g051040.2.1	uncharacterized LOC101262524	Solyc06g051040.2
		Solyc07g052410.2.1	septum-promoting GTP-binding protein 1-like	Solyc07g052410.2
		Solyc07g053820.2.1	checkpoint serine/threonine-protein kinase BUB1-like	Solyc07g053820.2
		Solyc07g064290.2.1	septum-promoting GTP-binding protein 1-like	Solyc07g064290.2
		Solyc10g006380.1.1	Uncharacterized protein	Solyc10g006380.1
		Solyc10g086350.1.1	ras-related protein RABE1a-like	Solyc10g086350.1
		ER43	Ethylene-responsive small GTP-binding protein	Solyc11g073050.1
		Solyc12g005840.1.1	septum-promoting GTP-binding protein 1-like	Solyc12g005840.1
		Solyc12g005930.1.1	TBC1 domain family member 2A-like	Solyc12g005930.1
	SlRabGAP10	Solyc06g008250.2.1	TBC1 domain family member 15-like	Solyc06g008250.2
		Solyc06g053190.2.1	small G protein signaling modulator 2-like	Solyc06g053190.2
		Solyc06g082200.2.1	rab3 GTPase-activating protein catalytic subunit-like	Solyc06g082200.2
		Solyc07g008000.2.1	uncharacterized LOC101268585	Solyc07g008000.2
		Solyc07g062450.2.1	rab3 GTPase-activating protein non-catalytic subunit-like	Solyc07g062450.2
		Solyc07g064230.2.1	TBC1 domain family member 15-like	Solyc07g064230.2
		Solyc07g064740.2.1	rab3 GTPase-activating protein catalytic subunit-like	Solyc07g064740.2
		Solyc09g066420.2.1	TBC1 domain family member 15-like	Solyc09g066420.2
		Solyc10g006440.2.1	TBC1 domain family member 15-like	Solyc10g006440.2
		Solyc12g005220.1.1	uncharacterized LOC101261487	Solyc12g005220.1
		Solyc12g009610.1.1	TBC1 domain family member 15-like	Solyc12g009610.1
	SlRabGAP14	Solyc01g079710.2.1	uncharacterized LOC101249013	Solyc01g079710.2
		Solyc02g071420.2.1	TBC1 domain family member 13-like	Solyc02g071420.2
		Solyc03g120450.2.1	aspartate aminotransferase-like	Solyc03g120450.2
		Solyc04g050480.2.1	exosome complex component CSL4-like	Solyc04g050480.2
		PAT	Prephenate aminotransferase	Solyc04g054710.2
		Solyc06g073280.2.1	probable LL-diaminopimelate aminotransferase, chloroplastic-like	Solyc06g073280.2
		Solyc11g013170.1.1	probable N-succinyldiaminopimelate aminotransferase DapC-like	Solyc11g013170.1
		Solyc11g044840.1.1	aminotransferase ALD1-like	Solyc11g044840.1
	SlRabGAP15	Solyc01g088560.2.1	ras-related protein RABH1b-like	Solyc01g088560.2
		Solyc01g109520.2.1	ras-related protein RABG3f-like	Solyc01g109520.2
		Solyc02g014450.1.1	Uncharacterized protein	Solyc02g014450.1
		Solyc03g078570.2.1	ras-related protein RABH1e-like	Solyc03g078570.2
		Solyc03g120750.2.1	ras-related protein Rab7-like	Solyc03g120750.2
		Solyc04g051680.2.1	ras-related protein Rab7-like	Solyc04g051680.2
		Solyc04g072060.2.1	ras-related protein Rab7-like	Solyc04g072060.2
		Solyc05g051570.2.1	ras-related protein RABH1e-like	Solyc05g051570.2
		Solyc06g065170.2.1	vacuolar protein sorting-associated protein 11 homolog	Solyc06g065170.2
		Solyc07g008840.2.1	uncharacterized LOC101260951	Solyc07g008840.2
		Solyc12g005220.1.1	uncharacterized LOC101261487	Solyc12g005220.1
	SlRabGAP16	Solyc01g088560.2.1	ras-related protein RABH1b-like	Solyc01g088560.2
		Solyc01g109520.2.1	ras-related protein RABG3f-like	Solyc01g109520.2
		Solyc02g014450.1.1	Uncharacterized protein	Solyc02g014450.1
		Solyc03g078570.2.1	ras-related protein RABH1e-like	Solyc03g078570.2
		Solyc03g120750.2.1	ras-related protein Rab7-like	Solyc03g120750.2
		Solyc04g051680.2.1	ras-related protein Rab7-like	Solyc04g051680.2
		Solyc04g072060.2.1	ras-related protein Rab7-like	Solyc04g072060.2
		Solyc05g051570.2.1	ras-related protein RABH1e-like	Solyc05g051570.2
		Solyc06g065170.2.1	vacuolar protein sorting-associated protein 11 homolog	Solyc06g065170.2
		Solyc07g008840.2.1	uncharacterized LOC101260951	Solyc07g008840.2
		Solyc09g066420.2.1	TBC1 domain family member 15-like	Solyc09g066420.2
	SlRabGAP18	Solyc01g056690.2.1	protein kinase and PP2C-like domain-containing protein-like	Solyc01g056690.2
		Solyc01g068240.2.1	ubiquitin carboxyl-terminal hydrolase 24-like	Solyc01g068240.2
		Solyc01g101090.2.1	TBC1 domain family member CG11727-like	Solyc01g101090.2
		Solyc02g036450.2.1	ras-related protein RHN1-like	Solyc02g036450.2
		Solyc02g069370.2.1	ras-related protein RABF2a-like	Solyc02g069370.2
		Solyc02g081380.2.1	ras-related protein RHN1-like	Solyc02g081380.2
		Solyc03g058470.1.1	uncharacterized LOC101251361	Solyc03g058470.1
		Solyc03g058500.1.1	Uncharacterized protein	Solyc03g058500.1
		Solyc03g082590.2.1	GTPase-activating protein gyp7-like	Solyc03g082590.2
		Solyc07g064230.2.1	TBC1 domain family member 15-like	Solyc07g064230.2
		Solyc11g008430.1.1	ras-related protein RABF1-like	Solyc11g008430.1
	SlRabGAP20	Solyc01g088560.2.1	ras-related protein RABH1b-like	Solyc01g088560.2
		Solyc01g109520.2.1	ras-related protein RABG3f-like	Solyc01g109520.2
		Solyc02g014450.1.1	Uncharacterized protein	Solyc02g014450.1
		Solyc03g078570.2.1	ras-related protein RABH1e-like	Solyc03g078570.2
		Solyc03g120750.2.1	ras-related protein Rab7-like	Solyc03g120750.2
		Solyc04g051680.2.1	ras-related protein Rab7-like	Solyc04g051680.2
		Solyc04g072060.2.1	ras-related protein Rab7-like	Solyc04g072060.2
		Solyc05g051570.2.1	ras-related protein RABH1e-like	Solyc05g051570.2
		Solyc06g053190.2.1	small G protein signaling modulator 2-like	Solyc06g053190.2
		Solyc06g065170.2.1	vacuolar protein sorting-associated protein 11 homolog	Solyc06g065170.2
		Solyc07g008840.2.1	uncharacterized LOC101260951	Solyc07g008840.2
	SlRabGAP21a	Solyc01g080110.2.1	TVP38/TMEM64 family membrane protein slr0305-like	Solyc01g080110.2
		Solyc01g088560.2.1	ras-related protein RABH1b-like	Solyc01g088560.2
		Solyc02g014450.1.1	Uncharacterized protein	Solyc02g014450.1
		Solyc03g078570.2.1	ras-related protein RABH1e-like	Solyc03g078570.2
		Solyc04g051680.2.1	ras-related protein Rab7-like	Solyc04g051680.2
		Solyc04g072060.2.1	ras-related protein Rab7-like	Solyc04g072060.2
		Solyc05g051570.2.1	ras-related protein RABH1e-like	Solyc05g051570.2
		Solyc06g064570.2.1	TVP38/TMEM64 family membrane protein slr0305-like	Solyc06g064570.2
		Solyc06g065170.2.1	vacuolar protein sorting-associated protein 11 homolog	Solyc06g065170.2
		Solyc07g008840.2.1	uncharacterized LOC101260951	Solyc07g008840.2
		Solyc12g009610.1.1	TBC1 domain family member 15-like	Solyc12g009610.1
	SlRabGAP21b	Solyc01g080110.2.1	TVP38/TMEM64 family membrane protein slr0305-like	Solyc01g080110.2
		Solyc01g088560.2.1	ras-related protein RABH1b-like	Solyc01g088560.2
		Solyc02g014450.1.1	Uncharacterized protein	Solyc02g014450.1
		Solyc03g078570.2.1	ras-related protein RABH1e-like	Solyc03g078570.2
		Solyc04g051680.2.1	ras-related protein Rab7-like	Solyc04g051680.2
		Solyc04g072060.2.1	ras-related protein Rab7-like	Solyc04g072060.2
		Solyc06g064570.2.1	TVP38/TMEM64 family membrane protein slr0305-like	Solyc06g064570.2
		Solyc06g065170.2.1	vacuolar protein sorting-associated protein 11 homolog	Solyc06g065170.2
		Solyc07g008000.2.1	uncharacterized LOC101268585	Solyc07g008000.2
		Solyc07g008840.2.1	uncharacterized LOC101260951	Solyc07g008840.2
	SlRabGAP22	Solyc01g088560.2.1	ras-related protein RABH1b-like	Solyc01g088560.2
		Solyc01g109520.2.1	ras-related protein RABG3f-like	Solyc01g109520.2
		Solyc02g014450.1.1	Uncharacterized protein	Solyc02g014450.1
		Solyc03g078570.2.1	ras-related protein RABH1e-like	Solyc03g078570.2
		Solyc03g082590.2.1	GTPase-activating protein gyp7-like	Solyc03g082590.2
		Solyc03g120750.2.1	ras-related protein Rab7-like	Solyc03g120750.2
		Solyc04g051680.2.1	ras-related protein Rab7-like	Solyc04g051680.2
		Solyc04g072060.2.1	ras-related protein Rab7-like	Solyc04g072060.2
		Solyc05g051570.2.1	ras-related protein RABH1e-like	Solyc05g051570.2
		Solyc06g065170.2.1	vacuolar protein sorting-associated protein 11 homolog	Solyc06g065170.2
		Solyc07g008840.2.1	uncharacterized LOC101260951	Solyc07g008840.2
	SlRabGAP23a	Solyc01g088560.2.1	ras-related protein RABH1b-like	Solyc01g088560.2
		Solyc01g109520.2.1	ras-related protein RABG3f-like	Solyc01g109520.2
		Solyc02g014450.1.1	Uncharacterized protein	Solyc02g014450.1
		Solyc03g078570.2.1	ras-related protein RABH1e-like	Solyc03g078570.2
		Solyc03g120750.2.1	ras-related protein Rab7-like	Solyc03g120750.2
		Solyc04g051680.2.1	ras-related protein Rab7-like	Solyc04g051680.2
		Solyc04g072060.2.1	ras-related protein Rab7-like	Solyc04g072060.2
		Solyc05g051570.2.1	ras-related protein RABH1e-like	Solyc05g051570.2
		Solyc06g065170.2.1	vacuolar protein sorting-associated protein 11 homolog	Solyc06g065170.2
		Solyc07g008840.2.1	uncharacterized LOC101260951	Solyc07g008840.2
		Solyc10g006440.2.1	TBC1 domain family member 15-like	Solyc10g006440.2
	SlRabGAP23b	Solyc01g088560.2.1	ras-related protein RABH1b-like	Solyc01g088560.2
		Solyc02g014450.1.1	Uncharacterized protein	Solyc02g014450.1
		Solyc03g078570.2.1	ras-related protein RABH1e-like	Solyc03g078570.2
		Solyc03g120750.2.1	ras-related protein Rab7-like	Solyc03g120750.2
		Solyc04g051680.2.1	ras-related protein Rab7-like	Solyc04g051680.2
		Solyc04g072060.2.1	ras-related protein Rab7-like	Solyc04g072060.2
		Solyc05g051570.2.1	ras-related protein RABH1e-like	Solyc05g051570.2
		Solyc06g065170.2.1	vacuolar protein sorting-associated protein 11 homolog	Solyc06g065170.2
		Solyc07g008840.2.1	uncharacterized LOC101260951	Solyc07g008840.2
		Solyc07g064230.2.1	TBC1 domain family member 15-like	Solyc07g064230.2
		Solyc11g005010.1.1	TBC1 domain family member 22B-like	Solyc11g005010.1
