# Supplementary material for: The RabGAP Gene Family in Tomato (Solanum lycopersicum) and Wild Relatives: Identification, Interaction Networks, and Transcriptional Analysis during Plant Development and in Response to Salt Stress
Source: Genes (Basel). 2019 Aug 23;10(9):638. doi: 10.3390/genes10090638 (PMC6770026; doi:10.3390/genes10090638)
Supplement: Supplementary file 1 [file genes-10-00638-s001.zip › Supplementary File/Table S5.xlsx]

## Sheet: Sheet1
	Table S5: Relative expression of RabGAP genes in different tissues and development stages of S. lycopersicum and S. pennellii. Log2 (ratio)
		Solanum lycopersicum									Solanum pennellii
	GAP	Code	Floral	Stem	Leaf	Veg Meristem	Seedling Shoot	Seedling Root	Mature Fruit	Developing Fruit	Code	Floral	Stem	Leaf	Veg Meristem	Seedling Shoot	Seedling Root	Mature Fruit	Developing Fruit
	Rab3GAP1	Solyc07g064740	1.02	0.23	0.34	0.38	0.62	0.41	-0.92	-0.62	Sopen07g032940	-0.01	-1.11	1.61	0.97	-0.14	-0.27	-4.4	-0.43
	Rab3GAP2	Solyc06g082200	0.3	0.21	0.34	0.33	0.29	-0.51	1.47	-1.27	Sopen06g033580	-0.29	-0.87	1.07	0.07	-0.62	-1.3	-0.85	-0.09
	RabGAP1a	Solyc05g053710	1.28	-0.29	0.43	0.91	0.46	-1.2	1.31	-0.45	Sopen05g032190	-0.14	-1.88	0.71	0.55	-0.39	-1.93	0.03	0.42
	RabGAP1b	Solyc09g092070	0.26	0.35	-0.36	-0.36	0.31	-0.31	1.73	-0.95	Sopen09g034940	-0.41	-0.95	0.31	0.25	-0.52	-1.16	0.22	0.07
	RabGAP2a	Solyc07g008840	-0.19	0.74	0.68	0.84	1.87	0.71	1.03	-0.36	Sopen07g004770	-1.04	-1.04	-0.02	0.5	0.55	-1.59	-1.04	1.06
	RabGAP2b	Solyc02g014450	1.54	0.28	0.31	1.57	1.72	0.06	0.25	-0.59	Sopen02g003110	-0.28	-1.29	1.27	0.97	-0.35	-1.34	-0.83	-1.41
	RabGAP3	Solyc06g008250	0.03	-0.45	-0.07	0.36	-0.25	-0.78	1.46	-1.62	Sopen06g003110	-0.07	-0.14	1.26	1.61	0.31	-0.34	-0.3	-0.43
	RabGAP4	Solyc11g005010	0.19	0.01	0.35	0.39	0.63	-0.51	0.19	-0.96	Sopen11g001030	-0.25	-0.69	0.66	0.55	-0.16	-0.94	-1.07	0.0
	RabGAP5	Solyc09g007160	1.06	0.0	0.61	0.79	0.62	-0.74	1.56	-0.16	Sopen09g002030	-0.06	-1.18	1.23	0.67	-0.24	-2.06	-1.24	-0.2
	RabGAP6	Solyc04g009560	0.42	0.02	-0.14	0.29	-0.26	-0.98	-0.89	-0.96	Sopen04g004720	0.22	0.11	1.58	0.73	-0.28	-1.2	-1.02	0.73
	RabGAP7	Solyc03g058470	0.54	-0.3	0.27	0.77	0.65	-0.55	0.64	-1.31	Sopen03g012120	-0.53	-0.96	0.98	1.27	-0.06	-0.9	-1.18	-0.57
	RabGAP9a	Solyc07g049580	0.55	0.42	-0.24	0.27	0.53	0.16	-2.08	-0.96	Sopen07g024980	0.07	-0.97	0.4	1.02	0.22	-0.36	-4.83	-0.86
	RabGAP9b	Solyc12g005930	0.51	0.05	1.13	0.8	0.51	-1.29	-1.98	-0.77	Sopen12g001880	-0.32	-1.38	2.93	1.48	0.17	-1.6	-1.48	0.11
	RabGAP10	Solyc07g062450	0.26	-0.59	-0.31	-0.18	-0.52	-0.15	0.53	-1.77	Sopen07g030690	-0.29	-0.23	1.25	0.75	0.25	0.0	-0.5	0.46
	RabGAP14	Solyc02g071420	-	-	-	-	-	-	-	-	Sopen02g020470	-	-	-	-	-	-	-	-
	RabGAP15	Solyc12g005220	-0.61	0.88	-0.24	0.2	1.9	1.28	2.12	-0.67	Sopen12g001200	-1.08	-0.75	0.12	0.25	-1.81	-0.29	0.63	-0.44
	RabGAP16	Solyc09g066420	0.74	0.1	0.24	0.83	0.38	-0.55	0.98	0.4	Sopen09g028140	-0.52	-0.58	-0.41	0.44	-0.72	-1.53	-0.83	-0.96
	RabGAP18	Solyc01g101090	1.67	1.07	1.18	1.78	1.3	0.68	1.98	1.32	Sopen01g044540	0.7	0.67	0.75	1.35	0.61	0.34	0.56	0.51
	RabGAP20	Solyc06g053190	0.8	0.35	0.91	0.64	0.58	-0.91	-0.48	-0.82	Sopen06g018250	-0.37	-1.18	1.58	0.69	-0.34	-1.25	-0.85	0.39
	RabGAP21a	Solyc12g009610	0.14	-0.04	0.49	-0.19	0.17	-0.64	4.02	-0.83	Sopen12g004600	-0.54	-0.84	0.73	0.21	-0.08	-1.0	0.23	0.43
	RabGAP21b	Solyc07g008000	-0.05	0.62	0.56	-0.77	-0.09	0.11	1.39	-1.64	Sopen07g003880	-1.0	-0.86	1.48	0.51	0.1	-0.85	0.16	0.52
	RabGAP22	Solyc03g082590	0.37	-0.38	-0.29	0.13	0.7	0.21	-0.24	-1.34	Sopen03g022350	0.19	-0.57	0.55	0.35	0.2	-0.58	-0.98	0.09
	RabGAP23a	Solyc10g006440	2.27	-2.19	2.67	3.06	1.63	0.04	0.09	0.38	Sopen10g002390	-1.08	-1.53	3.83	0.71	0.33	-1.66	-0.83	-0.56
	RabGAP23b	Solyc07g064230	0.88	-0.35	-0.14	0.63	0.53	-0.64	0.25	-1.11	Sopen07g032380	0.17	0.1	0.22	0.86	0.01	-0.4	-1.85	0.25
