# Supplementary material for: The RabGAP Gene Family in Tomato (Solanum lycopersicum) and Wild Relatives: Identification, Interaction Networks, and Transcriptional Analysis during Plant Development and in Response to Salt Stress
Source: Genes (Basel). 2019 Aug 23;10(9):638. doi: 10.3390/genes10090638 (PMC6770026; doi:10.3390/genes10090638)
Supplement: Supplementary file 1 [file genes-10-00638-s001.zip › Supplementary File/Table S6.xlsx]

## Sheet: Sheet1
	Table S6: Relative expression of RabGAP genes among different tomato species (normalized counts per million)
	Code	RabGAP	SLY	%	SPI	%	SHA	%	SPE	%
	Solyc07g064740.2.1	Rab3GAP1	16.43	1.77783	10	1.18161	11.71	1.24181	17.71	1.89009
	Solyc06g082200.2.1	Rab3GAP2	20.57	2.22581	24	2.83587	17.57	1.86324	19.43	2.07366
	Solyc05g053710.2.1	RabGAP1a	21.57	2.33401	24.57	2.90323	24.71	2.62042	28.71	3.06407
	Solyc09g092070.2.1	RabGAP1b	28.29	3.06116	24.29	2.87014	42.43	4.49957	27.57	2.9424
	Solyc07g008840.2.1	RabGAP2a	218	23.589	163.86	19.3619	197	20.8912	138.86	14.8198
	Solyc02g014450.1.1	RabGAP2b	14.71	1.59172	19.29	2.27933	16.57	1.7572	15.14	1.61581
	Solyc06g008250.2.1	RabGAP3	14.14	1.53004	18	2.12691	27.71	2.93856	19.14	2.04271
	Solyc11g005010.1.1	RabGAP4	61.57	6.66227	60.43	7.14049	76.57	8.12	67.71	7.22633
	Solyc09g007160.2.1	RabGAP5	39.29	4.25143	33.43	3.95014	25.43	2.69677	27	2.88157
	Solyc04g009560.2.1	RabGAP6	70	7.57445	74.71	8.82784	69.43	7.36283	80.43	8.58387
	Solyc03g058470.1.1	RabGAP7	17.86	1.93257	18.43	2.17771	13.57	1.43905	17.14	1.82926
	Solyc07g049580.2.1	RabGAP9a	21.29	2.30371	21.14	2.49793	22.71	2.40832	20.71	2.21027
	Solyc12g005930.1.1	RabGAP9b	37.57	4.06531	43.71	5.16484	34.86	3.69679	47.43	5.06195
	Solyc07g062450.2.1	RabGAP10	12.71	1.3753	15.29	1.80669	18.43	1.95444	23	2.45467
	Solyc02g071420.2.1	RabGAP14	0.86	0.0930575	0.71	0.0838946	0.14	0.0148466	1.43	0.152616
	Solyc12g005220.1.1	RabGAP15	25.29	2.73654	19.29	2.27933	11.14	1.18136	17.29	1.84527
	Solyc09g066420.2.1	RabGAP16	11.29	1.22165	13.14	1.55264	7	0.742328	6.29	0.671299
	Solyc01g101090.2.1	RabGAP18	35	3.78722	26.57	3.13955	25.86	2.74237	23.14	2.46961
	Solyc06g053190.2.1	RabGAP20	51.57	5.5802	35.29	4.16992	52.71	5.58973	39.86	4.25405
	Solyc12g009610.1.1	RabGAP21a	49.71	5.37894	53.86	6.36417	59.71	6.33205	77.57	8.27864
	Solyc07g008000.2.1	RabGAP21b	28.43	3.07631	24.86	2.93749	39.86	4.22702	48.29	5.15374
	Solyc03g082590.2.1	RabGAP22	113.29	12.2587	103.29	12.2049	135.29	14.3471	160	17.076
	Solyc10g006440.2.1	RabGAP23a	4.29	0.464205	9.43	1.11426	3.86	0.409341	2.71	0.289224
	Solyc07g064230.2.1	RabGAP23b	10.43	1.12859	8.71	1.02919	8.71	0.923668	10.43	1.11314
