# Supplementary material for: The RabGAP Gene Family in Tomato (Solanum lycopersicum) and Wild Relatives: Identification, Interaction Networks, and Transcriptional Analysis during Plant Development and in Response to Salt Stress
Source: Genes (Basel). 2019 Aug 23;10(9):638. doi: 10.3390/genes10090638 (PMC6770026; doi:10.3390/genes10090638)
Supplement: Supplementary file 1 [file genes-10-00638-s001.zip › Supplementary File/Table S7.xlsx]

## Sheet: Sheet1
	Table S7: Relative expression of RabGAP genes from contrasting tomato species in different types of abiotic stresses.
			Salt Stress					Drought Stress					Heat Stress
			Tolerant		Suseptible			Tolerant		Suseptible			Tolerant		Suseptible
			Control	Stress	Control	Stress		Control	Stress	Control	Stress		Control	Stress	Control	Stress
	Les.5849.1.S1_at	RabGAP3	6.1025	5.93805	5.84596	5.83234		6.1854	5.858	6.2676	7.4043		6.8343	6.5467	7.2042	6.4676
	LesAffx.38035.1.S1_at	RabGAP4	7.31278	6.84716	7.14597	7.30835		5.8277	6.1159	2.9625	5.4577		1.7509	3.4365	0.1299	1.0039
	Les.5666.1.S1_at	RabGAP18	7.33369	7.62005	6.92251	7.02577		8.7485	7.9106	6.8601	7.3763		9.1813	8.6511	9.1103	8.6428
	Les.4646.1.S1_at	RabGAP20	8.98227	9.02856	9.12207	9.43056		8.9636	9.2424	8.328	9.3704		8.6123	9.1136	8.1418	9.0844
	LesAffx.68801.1.S1_at	RabGAP21a	7.27327	8.09876	5.0764	6.18428		3.6397	5.5664	3.0901	2.2262		0.1075	3.6632	0.6436	0.6261
	Les.1434.1.S1_at	RabGAP21b	7.63807	8.17769	6.26657	7.15164		6.0689	7.0687	3.8209	5.001		4.6566	5.7007	3.9349	4.4222
